# Supplementary material for: Genetic Complexities of Cerebral Small Vessel Disease, Blood Pressure, and Dementia
Source: JAMA Netw Open. 2024 May 22;7(5):e2412824. doi: 10.1001/jamanetworkopen.2024.12824 (PMC11112447; doi:10.1001/jamanetworkopen.2024.12824)
Supplement: Supplement 1. — eTable 1. Instrument Strength of the Risk Factors Determined Using F-Statistics (Univariable MR) eTable 2. Conditional F-Statistic (FTS) in Multivariable MR eTable 3. Cohort Characteristics eTable 4a. Two-Sample MR (2SMR) of Vascular Risk Factors With ADmeta eTable 4b. Pleiotropy Robust 2SMR Results of Risk Factors With ADmeta eTable 5a. Two-Sample MR (2SMR) of Vascular Risk Factors With AD eTable 5b. Pleiotropy Robust 2SMR Results of Risk Factors With AD eTable 6. CAUSE Testing the Sharing vs Causal Model for ADmeta and AD as the Outcomes eTable 7. Multivariable Mendelian Randomization Results of Risk Factors With AD eTable 8. Bidirectional Relationship Between WMH and PP eTable 9. wGRS Association of Exposures With Incident All-Cause Dementia and Mortality eTable 10. wGRS Association of Exposures With Incident All-Cause Dementia and Mortality: Sensitivity Analyses eTable 11. Illness Death Model (IDM, i.e., Multistate Model) Association Results for the Different Risk Factors With All-Cause Dementia eTable 12. Instrument Strength of the Risk Factors per Polygenic Score Bins Determined Using F-statistics eTable 13. WMH Polygenic Profile Score (PGS) Association With Dementia Outcomes in 3C and AGES eTable 14. Stroke Polygenic Profile Score (PGS) Association With Dementia Outcomes in 3C and AGES eTable 15. Meta Analysis of PGS Association for WMH and Stroke With Dementia Outcomes in 3C and AGES eTable 16a. SBP Polygenic Profile Score (PGS) Association With Dementia Outcomes in 3C and AGES eTable 16b. DBP Polygenic Profile Score (PGS) Association With Dementia Outcomes in 3C and AGES eTable 16c. PP Polygenic Profile Score (PGS) Association With Dementia Outcomes in 3C and AGES [file jamanetwopen-e2412824-s001.xlsx]

## Sheet: Table of contents
Sargurupremraj M, Soumaré A, Bis JC, et al. Genetic complexities of cerebral small vessel disease, blood pressure, and dementia. JAMA Netw Open. 2024;7(5):e2412824. doi:10.1001/jamanetworkopen.2024.12824
This supplemental material has been provided by the authors to give readers additional information about the work.
eTable 1	Instrument strength of the risk factors determined using F-statistics (univariable MR)
eTable 2	Conditional F-statistic (FTS) in multivariable MR
eTable 3	Cohort characteristics
eTable 4-a	Two-sample MR (2SMR) of vascular risk factors with ADmeta
eTable 4-b	Pleiotropy robust 2SMR results of risk factors with ADmeta
eTable 5-a	Two-sample MR (2SMR) of vascular risk factors with AD
eTable 5-b	Pleiotropy robust 2SMR results of risk factors with AD
eTable 6	CAUSE testing the sharing vs causal model for ADmeta and AD as the outcomes
eTable 7	Multivariaible mendelian randomization results of risk factors with AD
eTable 8	Bidirectional relationship between WMH and PP
eTable 9	wGRS association of exposures with incident all-cause dementia and mortality
eTable 10	wGRS association of exposures with incident all-cause dementia and mortality: sensitivity analyses
eTable 11	Illness death model (IDM, i.e., multistate model) association results for the different risk factors with all-cause dementia
eTable 12	Instrument strength of the risk factors per polygenic score bins determined using F-statistics
eTable 13	WMH polygenic profile score (PGS) association with dementia outcomes in 3C and AGES
eTable 14	Stroke polygenic profile score (PGS) association with dementia outcomes in 3C and AGES
eTable 15	Meta analysis of PGS association for WMH and stroke with dementia outcomes in 3C and AGES
eTable 16-a	SBP polygenic profile score (PGS) association with dementia outcomes in 3C and AGES
eTable 16-b	DBP polygenic profile score (PGS) association with dementia outcomes in 3C and AGES
eTable 16-c	PP polygenic profile score (PGS) association with dementia outcomes in 3C and AGES

## Sheet: eTable 1
eTable 1: Instrument strength of the risk factors determined using F-statistics (univariable MR)
Trait	nSNPs	Overall	Mean
WMH	25	54.06	51.65
Stroke	32	23.36	22.43
DBP	477	71.71	68.2
PP	449	58.43	55.86
SBP	472	69.17	65.47

## Sheet: eTable 2
eTable 2: Conditional F-statistic (FTS) in multivariable MR
primary_trait	two_exposures	outcome	fstat (cond. FTS)
wmh	sbp_wmh	AD	2.37618
wmh	wmh_stroke	AD	23.1915
wmh	dbp_wmh	AD	2.5967
wmh	pp_wmh	AD	2.66408
stroke	wmh_stroke	AD	13.3326
dbp	dbp_wmh	AD	26.5057
pp	pp_wmh	AD	42.257
sbp	sbp_wmh	AD	27.5073
cond.FTS = conditional F-statistics implemented in the MVMR tests the strength of genetic instruments in predicting the different exposures included in the model

## Sheet: eTable 3
eTable 3: Cohort characteristics
Study	Dementia	Controls	Age_dementia	Age_baseline	Covariates	Follow-up duration	IRB Institution/Committee
3C	681	5213	81.8 (5.4)	74.1 (5.4)	Sex, PCs1-4, Edu-status	7.7	Ethical Committee of the University Hospital of Kremlin-Bicêtre
HUNT Biobank	3347	66228	67.2 (17.9)	40.5 (14.2)	Sex, PCs1-4, Edu-status	24.5	Regional Committee for Medical and Health Research Ethics (ref. 2015/578)
UK Biobank	2033	19825	62.4 (7.7)	57.9 (7.5)	Sex, PCs1-4, Edu-status	12.8	National Research Ethics Service Committee North West-Haydock (reference 11/NW/0382)
RS1	1203	4632	83.1 (7.2)	68.7 (8.6)	Sex, PCs1-4, Edu-status	13.2	The Rotterdam Study is approved by a special permit issued by the Ministry of Health, Welfare, and Sport of The Netherlands (under Article 3 of the Population Screening Act (the WBO, in Dutch))
AGES	978	2937	85.1 (4.7)	75.9 (5.3)	Sex, PCs1-4, Edu-status	10.2	The Icelandic National Bioethics Committee (VSN: 00-063) and the MedStarResearch Institute (project 2003-145)
ESTONIAN Biobank	790	34799	55.7 (16.7)	44.6 (17.2)	Sex, PCs1-4, Edu-status	7.5	Ethical approval 1.1-12/624 from the Estonian Committee on Bioethics and Human Research and data release N05 from the EstBB
CHS	424	1661	81.3 (5.1)	74.8 (4.7)	Sex, PCs1-4, Edu-status	6.2	The institutional review committees of all the participating sites approved the study (CHS had a coordinating center, four field centers, and many image reading centers)
FHS	379	3680	74.6 (10.7)	64.4 (12.5)	Sex, PCs1-4, Edu-status	8.3	Institutional Review Board of Boston University Medical Center
RS2	180	1929	77.2 (6.8)	64.7 (7.9)	Sex, PCs1-4, Edu-status	9.3	The Rotterdam Study is approved by a special permit issued by the Ministry of Health, Welfare, and Sport of The Netherlands (under Article 3 of the Population Screening Act (the WBO, in Dutch))
EPOZ	28	393	80.8 (6.2)	70.6 (6.4)	Sex, PCs1-4, Edu-status	9	The Medical Ethics Committee of the Erasmus Medical Center approved the study
MEMENTO	266	1789	74.9 (8.5)	71.0 (8.7)	Sex, PCs1-4, Edu-status	2.6	The French ministry of research and higher education (Plan Maladies Neurodégénératives (2016–2019)
Knight-ADRC	371	975	78.0(9.9)	70.1(10.1)	Sex, PCs1-4, Edu-status	5.4	The study was approved by the Institutional Review Board of WU School of Medicine
RS3	19	2938	64.7 (6.5)	57.1 (6.8)	Sex, PCs1-4, Edu-status	6.2	The Rotterdam Study is approved by a special permit issued by the Ministry of Health, Welfare, and Sport of The Netherlands (under Article 3 of the Population Screening Act (the WBO, in Dutch))
Total	10699	146999

## Sheet: eTable 4
eTable 4a:Two-sample MR (2SMR) of vascular risk factors with ADmeta
Outcome	Exposure	ivw_beta	ivw_se	ivw_pval	ivw_Qpval	MR_egg_beta	MR_egg_se	MR_egg_pval	MR_egg_intercept	MR_egg_intercept_pval	Qr
ADmeta	WMH	0.177219	0.0594882	0.00771066	0.743255	0.740759	0.421753	0.0923321	-0.0198936	0.154594	0.93238
	stroke	-0.0343209	0.122039	0.780531	0.0132658	-0.325925	0.504415	0.523098	0.00681347	0.581046	1.00012
	SBP	-0.259051	0.062097	3.63782e-05	0.00531383	-0.439066	0.183128	0.0168941	0.00202159	0.241774	0.995808
	PP	-0.202892	0.0680711	0.00304253	0.00591985	-0.0286466	0.25887	0.911936	-0.00157404	0.480275	1.00041
	DBP	-0.359668	0.0606197	5.91636e-09	0.159781	-0.466412	0.149072	0.00186387	0.00112048	0.433569	0.999511
beta = effect estimate; se = standard error; ivw = inverse variance weighted; pval = P-value; Qpval = heteorogeneity P-value from cochran Q statistic; QR = Ruckers Q - fitness of model; DBP = Diastolic Blood Pressure; SBP = Systolic Blood Pressure; PP = Pulse Pressure; WMH = white matter hyperintensity burden
eTable 4b: Pleiotropy robust 2SMR results of risk factors with ADmeta
Method	exposure	beta	se	pval
MR-RAPS	DBP	-0.360317	0.0680769	1.20465e-07
Weighted median	DBP	-0.304771	0.0876259	0.000504986
Weighted mode	DBP	-0.3751	0.362198	0.300907
MR-RAPS	PP	-0.251376	0.0830019	0.00245718
Weighted median	PP	-0.0640142	0.103046	0.534457
Weighted mode	PP	-0.312456	3.72338	0.93316
MR-RAPS	SBP	-0.275089	0.0719491	0.000131632
Weighted median	SBP	-0.312928	0.0924603	0.000713182
Weighted mode	SBP	-0.267793	0.227462	0.239669
MR-RAPS	stroke	-0.0691427	0.132734	0.602428
Weighted median	stroke	-0.148273	0.148857	0.319214
Weighted mode	stroke	-0.131904	0.2027	0.520011
MR-RAPS	WMH	0.159473	0.102915	0.121247
Weighted median	WMH	0.251193	0.0991485	0.0112928
Weighted mode	WMH	0.234184	0.122436	0.0677918
MR = Mendelian Randomization; RAPS = Robust adjusted profile score; beta = effect estimate; se = standard error; pval = P-value; DBP = Diastolic Blood Pressure; SBP = Systolic Blood Pressure; PP = Pulse Pressure; WMH = white matter hyperintensity burden

## Sheet: eTable 5
eTable 5a:Two-sample MR (2SMR) of vascular risk factors with AD
Outcome	Exposure	ivw_beta	ivw_se	ivw_pval	ivw_Qpval	MR_egg_beta	MR_egg_se	MR_egg_pval	MR_egg_intercept	MR_egg_intercept_pval	Qr
AD	WMH	0.13799	0.113687	0.236643	0.0736355	0.199708	0.494485	0.690038	-0.00212476	0.89451	1.00055
	stroke	-0.0289679	0.154423	0.852462	0.0534416	-0.926604	0.658689	0.16978	0.0243869	0.13874	0.940464
	SBP	0.0256936	0.0850431	0.762694	0.0273068	-0.319757	0.245065	0.192607	0.00345952	0.134473	0.993855
	PP	-0.0934085	0.100222	0.351849	0.0678101	-0.0205003	0.312512	0.947727	-9.8972e-05	0.970681	1.00002
	DBP	-0.205517	0.0929833	0.0275725	0.040564	-0.14206	0.20278	0.483922	-0.00036013	0.853024	1.00007
beta = effect estimate; se = standard error; ivw = inverse variance weighted; pval = P-value; Qpval = heteorogeneity P-value from cochran Q statistic; QR = Ruckers Q - fitness of model; DBP = Diastolic Blood Pressure; SBP = Systolic Blood Pressure; PP = Pulse Pressure; WMH = white matter hyperintensity burden
eTable 5b: Pleiotropy robust 2SMR results of risk factors with AD
Method	exposure	beta	se	pval
MR-RAPS	DBP	-0.176308	0.0972625	0.0698781
Weighted median	DBP	-0.0914207	0.138395	0.508884
Weighted mode	DBP	-0.425585	0.927956	0.646713
MR-RAPS	PP	-0.096424	0.114168	0.398347
Weighted median	PP	-0.0237913	0.148835	0.872999
Weighted mode	PP	0.240605	3.79557	0.949484
MR-RAPS	SBP	-0.0019073	0.0994845	0.984704
Weighted median	SBP	0.0659637	0.136147	0.628029
Weighted mode	SBP	-0.134905	0.274673	0.623552
MR-RAPS	stroke	-0.0502845	0.174655	0.773417
Weighted median	stroke	-0.302089	0.200803	0.132478
Weighted mode	stroke	-0.369045	0.276243	0.191293
MR-RAPS	WMH	0.122399	0.119732	0.306651
Weighted median	WMH	0.0144865	0.15031	0.923221
Weighted mode	WMH	-0.126243	0.243469	0.608845
MR = Mendelian randomization; RAPS = Robust adjusted profile score; beta = effect estimate; se = standard error; pval = P-value; DBP = Diastolic Blood Pressure; SBP = Systolic Blood Pressure; PP = Pulse Pressure; WMH = white matter hyperintensity burden

## Sheet: eTable 6
eTable 6: CAUSE testing the sharing vs causal model for ADmeta and AD as the outcomes
		Sharing model				Causal model		Sharing vs Causal
Exposure	Outcome	Eta, η	η P	q	q P	Gamma, 𝛾	𝛾 P	ΔELPD
WMH	ADmeta	0.19	0.799491	0.03	0.621661	0.04	0.390526	0.5
Stroke	ADmeta	-0.27	0.350266	0.11	0.272183	-0.1	0.00514855	-2.6
SBP	ADmeta	-0.02	2.84403e-14	0.41	1.57782e-06	-0.01	<1.00E-15	-3
PP	ADmeta	-0.04	0.00010073	0.29	0.00120967	-0.01	0.00010073	-1.6
DBP	ADmeta	-0.04	2.73538e-07	0.39	8.85294e-06	-0.02	2.84403e-14	-2.2
WMH	AD	0.39	0.732795	0.03	8.3675e-09	0.02	0.766621	0.91
Stroke	AD	-0.21	0.73351	0.04	0.524134	-0.04	0.416848	0.41
SBP	AD	-0.04	0.0811161	0.09	0.158772	0	1	0.44
PP	AD	-0.05	0.441391	0.05	0.421895	0	1	-0.97
DBP	AD	-0.05	0.0743991	0.14	0.0860175	-0.01	0.0496168	-1.2
Eta, η: Effect estimate sharing model; η P: p-value for the shared effect; q: proportion of variants exhibiting correlated; q P: p-value for q; Gamma, 𝛾: Effect estimate causal model; 𝛾 P: p-value for the causal effect; ΔELPD: expected log pointwise posterior density, testing causal vs sharing model. ΔELPD > 0 indicates better fit for the causal model.

## Sheet: eTable 7
eTable 7: Multivariaible mendelian randomization results of risk factors with AD
General			MVMR
Primary Exp.	Secondary Exp.	outcome	fstat (Univariable)	fstat (cond. FTS)	beta	se	OR	LCI	UCI	p	Phet	betaQivw*
dbp	stroke	AD	68.2	12.4919	-0.20646	0.11483	0.813459	0.649517	1.01878	0.07295	0.0007212	NA
dbp	wmh	AD	68.2	21.7612	-0.19706	0.10873	0.821141	0.663537	1.01618	0.07069	0.001849	NA
pp	stroke	AD	55.86	12.4293	-0.1386	0.1302	0.870576	0.674495	1.12366	0.2878	8.137e-06	NA
pp	wmh	AD	55.86	42.1565	-0.117	0.1191	0.889585	0.704381	1.12349	0.3265	0.0001004	NA
sbp	stroke	AD	65.47	7.96574	-0.04391	0.12213	0.95704	0.753305	1.21588	0.71938	0.0002267	NA
sbp	wmh	AD	65.47	25.8911	-0.05152	0.10812	0.949785	0.768408	1.17397	0.63399	0.0007641	NA
stroke	dbp	AD	22.43	2.2308	0.1712	0.1744	1.18673	0.843139	1.67033	0.3269	0.0007212	NA
stroke	pp	AD	22.43	2.3447	0.2195	0.183	1.24545	0.870071	1.78279	0.231	8.137e-06	NA
stroke	sbp	AD	22.43	2.10872	0.06571	0.18149	1.06792	0.748256	1.52414	0.71751	0.0002267	NA
stroke	wmh	AD	22.43	13.9963	-0.2488	0.3241	0.779736	0.413112	1.47173	0.4532	0.1871	NA
wmh	dbp	AD	51.65	2.5836	0.1578	0.126	1.17093	0.914699	1.49894	0.2113	0.001849	NA
wmh	pp	AD	51.65	2.66318	0.360381	0.133322	1.43388	1.10414	1.86208	0.007193	0.0001004	0.3887
wmh	sbp	AD	51.65	2.3732	0.1648	0.1319	1.17916	0.910534	1.52703	0.2122	0.0007641	NA
wmh	stroke	AD	51.65	17.1514	0.1604	0.2057	1.17398	0.78445	1.75694	0.4463	0.1871	NA
fstat = F-statistics; cond.FTS = conditional F-statistics; beta=Effect estimate; se=standard error; OR= odds ratio: LCI=lower confidence interval; UCI = upper confidence interval; Phet = heteorogeneity P-value; betaQivw= effect direction confirmation with QhetMVMR; * only for significant MVMR associations

## Sheet: eTable 8
eTable 8: Bidirectional relationship between WMH and PP
		2SMR				MR-RAPS
Exposure	Outcome	ivw_beta	ivw_se	ivw_pval	ivw_QPval	ivw_beta	ivw_se	ivw_pval
PP	WMH	0.141074	0.0458747	0.00225031	3.33746e-06	0.146264	0.0562767	0.00934931
WMH	PP	-0.496297	0.319557	0.159008	0.0696037	-0.663014	0.708296	0.349238
RAPS = Robust adjusted profile score; beta = effect estimate; se = standard error; ivw = inverse variance weighted; pval = P-value; Qpval = heteorogeneity P-value from cochran Q statistic; PP = Pulse Pressure; WMH = white matter hyperintensity burden

## Sheet: eTable 9
eTable 9: wGRS association of exposures with incident all-cause dementia and mortality
General		Model not adjusted for education level				Model adjusted for education level
Exposure	outcome	HR	LCI	UCI	pval	HR	LCI	UCI	pval
DBP	ACD	1.00088	0.981888	1.02024	0.928233	1.00196	0.9828	1.0215	0.842208
PP	ACD	1.00577	0.986861	1.02504	0.552369	1.00612	0.987053	1.02556	0.531879
SBP	ACD	0.995674	0.976936	1.01477	0.654726	0.995454	0.976561	1.01471	0.641182
Stroke	ACD	0.991452	0.972725	1.01054	0.377582	0.992322	0.973399	1.01161	0.432631
WMH	ACD	1.0188	0.999564	1.03841	0.0554663	1.0179	0.998494	1.03768	0.0708356
DBP	MORT	1.04028	1.02878	1.05191	3.303e-12	1.04057	1.02894	1.05232	4.03617e-12
PP	MORT	1.03015	1.0188	1.04163	1.47776e-07	1.03085	1.01937	1.04247	1.05946e-07
SBP	MORT	1.04415	1.03266	1.05576	1.92891e-14	1.04448	1.03287	1.05622	2.29983e-14
Stroke	MORT	1.02422	1.01295	1.03562	2.25158e-05	1.02352	1.01212	1.03504	4.72251e-05
WMH	MORT	1.01159	1.00039	1.02292	0.0425629	1.01106	0.999733	1.02251	0.0556909
ACD = all-cause dementia; MORT = mortality; HR = hazard ratio; LCI=lower confidence interval ; UCI=upper confidence interval; pval = P-value

[truncated: 7 more sheets: eTable 10, eTable 11, eTable 12, eTable 13, eTable 14, eTable 15, eTable 16]
